# Supplementary material for: Gut Bifidobacterium pseudocatenulatum protects against fat deposition by enhancing secondary bile acid biosynthesis
Source: Imeta. 2024 Dec 30;3(6):e261. doi: 10.1002/imt2.261 (PMC11683477; doi:10.1002/imt2.261)
Supplement: Supplementary file 2 — Table S1. The ingredients and nutrition levels of Duroc × Landrace × Yorkshire pig's feed (%, as‐fed basis). Table S2. The ingredients and nutrition levels of Ningxiang pig's feed (%, as‐fed basis). Table S3. The ingredients and nutrition levels of the basal diet (%, as‐fed basis). Table S4. Primers used in this study. [file IMT2-3-e261-s001.xlsx]

## Sheet: S1
Table S1 The ingredients and nutrition levels of Duroc × Landrace × Yorkshire pig’s feed (%, as-fed basis)
Ingredients	Content	Chemical composition2	Content
Corn	58.07	Digestible Energy, Kcal/kg	13.93
Wheat flour	7	Crude Protein	16.42
Rice bran meal	12.8	Calcium	0.55
Soybean meal	19.6	Total Phosphorus	0.28
Limestone	1	Lysine	0.91
Calcium Bicarbonate	0.51	Methionine	0.25
Vitamin and Mineral Premix1	0.5	Threonine	0.53
Antifungal Agent	0.05	Tryptophan	0.17
Antioxidant	0.03
Choline Chloride	0.03
L-Lysine Sulfate	0.39
DL-Methionine	0.01
L-Threonine	0.01
L-Tryptophan	-
1The composition listed here refers exclusively to the vitamin and mineral premix provided per kilogram of complete feed, which includes: 6,500 IU Vitamin A, 225 IU Vitamin D3, 7 IU Vitamin E, 0.77 mg Vitamin K3, 1.06 mg Vitamin B1, 3.08 mg Riboflavin, 5.39 mg d-Pantothenic acid, 1.26 mg Vitamin B6, 0.008 mg Vitamin B12, 80 mg Zinc (ZnSO4), 10 mg Manganese (MnSO4), 5 mg Copper (CuSO4), and 0.1 mg…

## Sheet: S2
Table S2 The ingredients and nutrition levels of Ningxiang pig’s feed (%, as-fed basis)
Ingredients	Content	Chemical composition2	Content
Secondary Corn	18.49	Digestible Energy, MJ/kg	12.49
Wheat Middlings	19.99	Crude Protein	12.23
Wheat	14.99	Calcium	0.69
Brown Rice	14.99	Total Phosphorus	0.73
Rice Bran	8	Lysine	0.74
Defatted Rice Bran	19.49	Methionine	0.22
Mold Inhibitor	0.05	Threonine	0.49
Premix1	3.99	Tryptophan	0.19
1Each kilogram of premix includes the following: 1,300 IU Vitamin A, 150 IU Vitamin D3, 11 IU Vitamin E, 0.5 mg Vitamin K3, 1.2 mg Vitamin B1, 2 mg Vitamin B2, 1.3 mg Vitamin B6, 5 µg Vitamin B12, 0.3 mg Folic Acid, 7 mg Pantothenic Acid, 3.3 mg Copper, 0.14 mg Iodine, 0.15 mg Selenium, 50 mg Zinc, 40 mg Iron, and 2 mg Manganese. 2Nutrient levels are based on calculated values.

## Sheet: S3
Table S3 The ingredients and nutrition levels of the basal diet (%, as-fed basis)
Ingredients	Content	Chemical composition2	Content
Corn meal	13.29	Net energy, Kcal /kg	2138.92
wheat middling	7.5	Crude protein, %	13.53
Wheat	5	Calcium, %	0.67
Bran	8.5	Toal phosphorus, %	0.53
Paddy	29.99	Available phosphorus, %	0.2
Brown rice	10	Lysine, %	0.81
maize bran	7.5	Methionine, %	0.24
soybean meal	9.2	Threonine, %	0.56
DDGS,26%	5	Tryptophan, %	0.23
Fungicide	0.05	Valine, %	0.65
Premix	4
1Per kilogram of premix contains 405.50 g limestone meal, 270.00 g rice bran, 150.00 g dicalcium phosphate, 80.00 g salt, 32.00 g lysine,10.00g choline, 5.20 g phytase, 16.00 g FeSO4•H2O, 8.00 g CuSO4•5H2O, 6.00 g ZnSO4•H2O, 4.00 g MnSO4•H2O, 1.00 g KI, 1.00 g Na2SeO3, 3.00g multienzyme complex, 2.00 g feeding attractant, 1.00 g CoSO4•H2O,1.00g white sugar, 0.40 g Antioxidant-33 (active compound:…

## Sheet:  S4
Table S4 Primers used in this study
Gene	Primer sequences
Sus scrofa
Gapdh	F: ATGGTCCACATGGCCTCCAA
	R: GAAGTCAGGAGATGCTCGGTG
Cpt1b	F: ACTGTCTGGGCAAACCAAAC
	R: CTTCTTGATGAGGCCTTTGC
Pparγ	F: TGACCATGGTTGACACCG
	R: AAGCATGAACTCCATAGTGG
Srebp1	F: GCGACGGTGCCTCTGGTAGT
	R: CGCAAGACGGCGGATTTA
Mus musculus
Gapdh	F: AAGAGGGATGCTGCCCTTAC
	R: TACGGCCAAATCCGTTCACA
Srebp1	F: GCATGCCATGGGCAAGTAC
	R: CCACATAGATCTCTGCCAGTGTTG
Acc	F: AAGTCCTTGGTCGGGAAGTATACA
	R: ACTCCCTCAAAGTCATCACAAACA
Fasn	F: TGGTGAATTGTCTCCGAAAAGA
	R: CACGTTCATCACGAGGTCATG
Tgr5	F: TGCTTCGAGGAAGAGCCAAG
	R: TGGGTGAGGTCTCATGGAGT
Fxr	F: TGGGCTCCGAATCCTCTTAGA
	R: TGGTCCTCAAATAAGATCCTTGG
Pparγ	F: ATGTCTCACAATGCCATCAGGTT
	R: GCTCGCAGATCAGCAGACTCT
Rattus norvegicus
Tgr5	F: CAGGAGCCACACTGCTCTTT
	R: CCTCGAAGCACTTGTAGCCA
Fxr	F: CACTGACACGCCCTTTTTGC
	R: TGGAGGATAAAACGAGGCGG
Dgat1	F: GTATCCTGAATTGGTGCGTG
	R: GGATGCCATACTTGATAAGATTCTC
Gapdh	F: ATGGTCCACATGGCCTCCAA
	R: GAAGTCAGGAGATGCTCGGTG
Pparγ	F: GATGTCTCACAATGCCATCAG
	R: ATATCACTGGAGATCTCCGC
Acc	F: AAGTCCTTGGTCGGGAAGTATACA
	R: ACTCCCTCAAAGTCATCACAAACA
Fasn	F: TGGTGAATTGTCTCCGAAAAGA
	R: CACGTTCATCACGAGGTCATG
Pparγ	F: ATGTCTCACAATGCCATCAGGTT
	R: GCTCGCAGATCAGCAGACTCT
Srebp1	F: GCATGCCATGGGCAAGTAC
	R: CCACATAGATCTCTGCCAGTGTTG
Pgc1α	F: AACCACACCCACAGGATCAGA
	R: TCTTCGCTTTATTGCTCCATGA
Lpl	F: TCGCCTTTCTCCTGATGACG
	R: GCAATCACACGGATGGCTTC
Hsl	F: GTGAATGAGATGGCGAGGGT
	R: GTGCCCTCACAGCAGGAATA
Cpt1β	F: CATGTATCGCCGCAAACTGG
	R: CCTGGGATGCGTGTAGTGTT
Pparα	F: AACATCGAGTGTCGAATATGTGG
	R: CCGAATAGTTCGCCGAAAGAA
Gapdh = glyceraldehyde-3-phosphate dehydrogenase; Acc = acetyl-CoA carboxylase; Fasn = fatty acid synthase; Cpt1b = carnitine palmitoyl transferase 1 beta; Pparγ = peroxisome proliferator activated receptor gamma; Pparα = peroxisome proliferator activated receptor alpha; Fxr = Farnesoid X Receptor; Tgr5 = Takeda-G-protein-receptor-5; Dagt1 = diacylglycerol O-acyltransferase 1; Srebp1 = sterol reg…
